# Supplementary material for: CNEwrap: a scalable toolkit with a novel algorithm for large-scale genome-wide accelerated conserved non-coding elements detection
Source: Nucleic Acids Res. 2026 Jul 20;54(14):gkag709. doi: 10.1093/nar/gkag709 (PMC13384253; doi:10.1093/nar/gkag709)
Supplement: gkag709_Supplemental_Files [file gkag709_supplemental_files.zip]

Archive with 2 entries (2 files):
- Supplementary_File26.4.21.docx
- Supplementary_Table_3-4_new_final.xls
