# Supplementary material for: CNEwrap: a scalable toolkit with a novel algorithm for large-scale genome-wide accelerated conserved non-coding elements detection
Source: Nucleic Acids Res. 2026 Jul 20;54(14):gkag709. doi: 10.1093/nar/gkag709 (PMC13384253; doi:10.1093/nar/gkag709)
Supplement: gkag709_Supplemental_Files [file gkag709_supplemental_files.zip › Supplementary_Table_3-4_new_final.xls]

## Sheet: Sheet1
Supplementary Table 3. Comparison of CPU time, CPU usage, and memory usage between EvoAcc and other algorithms under positive classifications. CPU Usage is reported as a percentage relative to a single core, and values over 100% indicate multi-core utilization in parallel.
Algorithm	Resources occupancy	Simulated sequences number under single monophyletic acceleration						Simulated sequences number under two independent accelerations						Simulated sequences number under three independent accelerations
		500	1000	2000	4000	5000	8000	500	1000	2000	4000	5000	8000	500	1000	2000	4000	5000	8000
EvoAcc	CPU Time	0 m 45 s	1 m 22 s	2 m 39 s	5 m 11 s	6 m 28 s	9 m 25 s	0 m 44 s	1 m 19 s	2 m 37 s	5 m 11 s	6 m 26 s	9 m 31 s	0 m 44 s	1 m 22 s	2 m 43 s	5 m 20 s	7 m 11 s	10 m 21 s
	CPU Usage (%)	99.9	100.9	100.9	100.9	100.9	100.9	100.9	99.9	100.9	100.9	101.9	100.9	101	100.9	100.9	100.9	100.9	100.9
	Memory Usage (Gb)	12.2	13.8	17	23.5	26.4	35.9	12.2	13.9	17.1	23.8	26.9	36.4	12.8	15	19.5	27.9	32.4	45.4
PhyloAcc	CPU Time	24 m 34 s	33 m 23 s	73 m 20 s	124 m 55 s	156 m 3 s	254 m 39 s	23 m 23 s	34 m 26 s	73 m 35 s	128 m 58 s	161 m 50 s	259 m 51 s	22 m 47 s	33 m 28 s	73 m 34 s	125 m 59 s	157 m 3 s	252 m 59 s
	CPU Usage (%)	1004.1	2006.1	2563.7	2833	2831	2813	1002.1	2005.1	2897.3	2853	2829	2814	1003.2	2004.5	2577.7	2854	2841	2809
	Memory Usage (Gb)	14.3	24.2	44.1	84.1	103.6	163.3	14.2	24.2	44.1	83.7	103.8	162.6	14.2	24.2	44.1	83.6	103.9	162.8
PhyloP	CPU Time	0 m 35 s	1 m 3 s	2 m 6 s	4 m 5 s	5 m 5 s	7 m 29 s	0 m 36 s	1 m 3 s	2 m 7 s	4 m 0 s	5 m 4 s	7 m 50 s	0 m 35 s	1 m 3 s	2 m 15 s	4 m 8 s	5 m 14 s	7 m 36 s
	CPU Usage (%)	100.9	101.9	100.9	100.9	100.9	100.9	100.9	100.9	100.9	100.9	100.9	100.9	100.9	100.9	100.9	100.9	100.9	100.9
	Memory Usage (Gb)	3.7	8.3	10.5	25.5	40.3	70.5	7.5	8.7	10.7	25.5	25.6	85.4	7.3	10.5	10.7	25.5	33	78
ForwardGenomics	CPU Time	1 m 34 s	2 m 26 s	4 m 41 s	10 m 26 s	12 m 25 s	20 m 54 s	1 m 29 s	2 m 27 s	4 m 44 s	10 m 13 s	12 m 6 s	21 m 11 s	1 m 31 s	2 m 29 s	4 m 43 s	10 m 10 s	12 m 7 s	21 m 9 s
	CPU Usage (%)	1600.4	1600.2	1600.9	1600.9	1601.2	1601.2	1600.2	1600.3	1601	1601.2	1601.2	1601.1	1600.3	1600.6	1600.9	1601.2	1601.3	1601.2
	Memory Usage (Gb)	42.3	39.4	47.5	51.4	53.7	53.2	42.3	39.4	47.6	51.5	53.7	55.4	42.2	39.3	47.8	51.4	52.8	53.8
Supplementary Table 4. Comparison of CPU time, CPU usage, and memory usage between EvoAcc and other algorithms under negative classifications. CPU Usage is reported as a percentage relative to a single core, and values over 100% indicate multi-core utilization in parallel.
Algorithm	Resources occupancy	Simulated sequences number under single monophyletic acceleration						Simulated sequences number under two independent accelerations						Simulated sequences number under three independent accelerations
		500	1000	2000	4000	5000	8000	500	1000	2000	4000	5000	8000	500	1000	2000	4000	5000	8000
EvoAcc	CPU Time	0 m 44 s	1 m 21 s	2 m 31 s	4 m 58 s	6 m 11 s	9 m 25 s	0 m 44 s	1 m 15 s	2 m 37 s	5 m 8 s	6 m 31 s	9 m 12 s	0 m 44 s	1 m 19 s	2 m 35 s	5 m 5 s	6 m 23 s	9 m 37 s
	CPU Usage (%)	100.9	100.9	100.9	100.9	100.9	101.9	100.9	100.9	100.9	101	100.9	100.9	100.9	100.9	100.9	100.9	100.9	100.9
	Memory Usage (Gb)	11.9	13	15.4	20	22.3	29.5	11.8	13	15.3	19.9	22.6	30.6	11.8	12.9	15.4	19.6	21.8	29.9
PhyloAcc	CPU Time	17 m 44 s	27 m 36 s	51 m 18 s	98 m 15 s	124 m 21 s	197 m 0 s	17 m 51 s	27 m 0 s	49 m 7 s	98 m 48 s	125 m 32 s	198 m 25 s	18 m 13 s	26 m 17 s	49 m 1 s	98 m 38 s	122 m 47 s	198 m 26 s
	CPU Usage (%)	1004.1	2004.2	2847.3	2855	2830	2818	1006.1	2003	2922.1	2862	2882	2819	1004.1	2006.1	2921.2	2903	2824	2814
	Memory Usage (Gb)	14.3	24.2	44.2	84.1	103.8	163.4	14.3	24.3	44.2	83.8	104	163.8	14.3	24.2	44.2	84	104.2	163.8
PhyloP	CPU Time	0 m 38 s	1 m 2 s	2 m 8 s	4 m 5 s	5 m 6 s	7 m 46 s	0 m 35 s	1 m 3 s	2 m 8 s	4 m 2 s	5 m 5 s	7 m 41 s	0 m 39 s	1 m 3 s	2 m 6 s	4 m 13 s	5 m 7 s	8 m 43 s
	CPU Usage (%)	100.9	99.9	100.9	100.9	115.9	100.9	99.9	100.9	100.9	100.9	100.9	100.9	99.9	100.9	100.9	101	101.9	100.9
	Memory Usage (Gb)	3.8	4.1	8.2	25.5	18.2	55.7	3.7	10.3	10.7	25.5	33	63	3.7	10.7	10.7	25.5	33	78
ForwardGenomics	CPU Time	1 m 34 s	2 m 18 s	4 m 48 s	9 m 56 s	12 m 14 s	21 m 3 s	1 m 36 s	2 m 12 s	4 m 50 s	10 m 5 s	12 m 24 s	21 m 24 s	1 m 41 s	2 m 27 s	4 m 53 s	10 m 25 s	12 m 30 s	21 m 40 s
	CPU Usage (%)	1600.2	1601.2	1600.8	1601.2	1601.3	1601.2	1601	1600.7	1600.9	1601.3	1601.2	1601.4	1599.9	1600.9	1600.9	1601.2	1601.2	1601.2
	Memory Usage (Gb)	42.3	39.4	47.6	51.5	52.3	53.8	42.3	39.3	47.3	51.5	53.7	53.7	42.2	39.3	45.6	51.4	53.8	55.3
